# Supplementary material for: Efficient phrase search with reliable verification over encrypted cloud-IoT data
Source: PeerJ Comput Sci. 2024 Nov 22;10:e2235. doi: 10.7717/peerj-cs.2235 (PMC11623199; doi:10.7717/peerj-cs.2235)
Supplement: Supplemental Information 2 — Link to the dataset used in the paper [file peerj-cs-10-2235-s002.txt]

The data is available on http://www.cs.cmu.edu/~enron/.
